# Supplementary material for: In vivo gene expression profiling of human intestinal epithelial cells: analysis by laser microdissection of formalin fixed tissues
Source: BMC Genomics. 2008 May 5;9:209. doi: 10.1186/1471-2164-9-209 (PMC2394537; doi:10.1186/1471-2164-9-209)
Supplement: Additional file 1 — Excel spreadsheet of genes in the functional categories listed in Fig 2 showing differences in transcription ≥ 2-fold between villus and crypt epithelial cells (P ≤ 0.05). The data shows both the fold differences in expression and the statistical P values that correspond. [file 1471-2164-9-209-S1.xls]

## Sheet: Sheet1
Enriched in Crypt Epithelium					Enriched in Villus Epithelium
Protein Biosynthesis					Lipid Biosynthesis
Probe set ID	Gene ID	Fold Difference	P value		Probe set ID	Gene ID	Fold Difference	P value
215157_x_at	poly(A) binding protein, cytoplasmic 1	2.05077	0.0422835		1560391_at	Phosphatidylinositol glycan, class L	5.30812	0.0057954
212433_x_at	ribosomal protein S2	2.87511	0.00673932		201007_at	HADHB	2.05	0.039051
200937_s_at	ribosomal protein L5	2.1226	0.0119646		201191_at	PITPN	5.84724	0.0156365
200018_at	ribosomal protein S13	2.81366	0.0321736		202324_s_at	ACBD3	6.67888	0.0481047
202649_x_at	ribosomal protein S19	3.79396	0.0220433		203669_s_at	DGAT1	32.8458	3.98673e-05
212734_x_at	ribosomal protein L13	2.10201	0.00162942		205108_s_at	apolipoprotein B	67.6559	0.00790928
200088_x_at	ribosomal protein L12	2.08408	0.0429065		205640_at	aldehyde dehydrogenase 3B1	5.80353	0.0484177
					205675_at	microsomal triglyceride transfer protein	50.5528	0.00301765
Stress Response					205892_s_at	fatty acid binding protein 1	37.5192	0.0381533
Probe set ID	Gene ID	Fold Difference	P value		206340_at	nuclear receptor subfamily 1H4	13.2238	0.014907
215573_at	catalase	2.74118	0.0496833		206561_s_at	aldo-keto reductase family B10	5.06356	0.0148909
207529_at	defensin, alpha 5	3061.86	1.1533e-06		206894_at	apolipoprotein A-IV	20.448	0.0337697
207814_at	defensin, alpha 6	364.677	0.000605189		208367_x_at	cytochrome P450 family 3A4	19.8107	0.0065063
202831_at	glutathione peroxidase 2	5.28992	0.0364589		210678_s_at	AGPAT2	2.92086	0.0404232
213975_s_at	lysozyme	50.5422	0.0059037		214235_at	cytochrome P450 family 3A5	2.28892	0.000217455
205815_at	REG3A	2740.69	1.9763e-05		217207_s_at	butyrophilin-like 3	4.89672	0.00477222
224718_at	YY1 transcription factor	2.51373	0.0470456		218322_s_at	FACL5	6.73274	0.0225023
202330_s_at	uracil-DNA glycosylase	2.14163	0.0186643		219695_at	sphingomyelin phosphodiesterase 3	9.53943	0.00476697
212913_at	mutS homolog 5	2.36	0.014257		225102_at	monoglyceride lipase	2.76	0.020602
222233_s_at	DNA cross-link repair 1C	2.35598	0.0503822		225420_at	GPAM	4.84702	0.0110881
1566428_at	paired box gene 5	2.46981	0.0490348		226978_at	PPAR alpha	4.93	0.024955
204415_at	IFI-6-16	3.17	0.008641
					Carboxylic acid metabolism
Antimicrobial Response					Probe set ID	Gene ID	Fold Difference	P value
Probe set ID	Gene ID	Fold Difference	P value		201007_at	HADHB	2.05	0.039051
207529_at	defensin, alpha 5	3061.86	1.1533e-06		204588_s_at	solute carrier family 7	26.6706	0.00683979
207814_at	defensin, alpha 6	364.677	0.000605189		204705_x_at	aldolase B	76.3349	0.0500831
213975_s_at	lysozyme	50.5422	0.0059037		205892_s_at	fatty acid binding protein 1	37.5192	0.0381533
205815_at	REG3A	2740.69	1.9763e-05		206340_at	nuclear receptor subfamily 1H4	13.2238	0.014907
203649_s_at	phospholipase A2, group IIA	86.12	0.006201		209919_x_at	gamma-glutamyltransferase 1	27.4253	0.000844903
					210678_s_at	AGPAT2	2.92086	0.0404232
Phosphorylation					214203_s_at	proline dehydrogenase 1	9.22157	0.0183664
Probe set ID	Gene ID	Fold Difference	P value		218322_s_at	FACL5	6.73274	0.0225023
209974_s_at	BUB3	2.15483	0.0521789		222416_at	aldehyde dehydrogenase 18A1	3.58025	0.00969544
204600_at	EPH receptor B3	3.38266	0.00575343		226978_at	PPAR alpha	4.93	0.024955
242755_at	SFRS Protein Kinase 2	1.99392	0.0519992
224718_at	YY1 transcription factor	2.51373	0.0470456		Transport
202330_s_at	uracil-DNA glycosylase	2.14163	0.0186643		Probe set ID	Gene ID	Fold Difference	P value
216470_x_at	protease, serine, 1	14.52	0.051421		1556123_a_at	RAB11B	1.95	0.037757
222233_s_at	DNA cross-link repair 1C	2.35598	0.0503822		1558163_at	Peroxisome biogenesis factor 13	2.19	0.035177
209072_at	myelin basic protein	4.07	0.045452		201191_at	PITPN	5.84724	0.0156365
208636_at	actinin, alpha 1	2.01955	0.0271321		201713_s_at	RAN binding protein 2	4.49395	0.0219557
1563189_at	apoptosis regulator PRCK	2.18	0.003162		204588_s_at	solute carrier family 7	26.6706	0.00683979
201021_s_at	destrin	2.26	0.050344		205108_s_at	apolipoprotein B	67.6559	0.00790928
244819_x_at	phosphoserine phosphatase	2.26975	0.0390074		205675_at	microsomal triglyceride transfer protein	50.5528	0.00301765
208866_at	casein kinase 1, alpha 1	2.02	0.041308		205892_s_at	fatty acid binding protein 1	37.5192	0.0381533
					206894_at	apolipoprotein A-IV	36.9487	0.016853
Cell Cycle					207254_at	solute carrier family 15	7.17395	0.0151703
Probe set ID	Gene ID	Fold Difference	P value		209453_at	solute carrier family 9	3.03858	0.0112988
242560_at	Fanconi anemia	5.05466	0.0481123		216880_at	RAD51-like 1	4.52117	0.0109417
209390_at	tuberous sclerosis 1	4.89929	0.031614		218931_at	RAB17	5.1287	0.0318894
207405_s_at	RAD17 homolog	4.37913	0.0331767		219229_at	SLCO3A1	1.98887	0.0295805
213005_s_at	ankyrin repeat domain 15	4.16512	0.0455671		219356_s_at	SNF7 domain containing 2	5.36275	0.000718439
212022_s_at	Ki-67	2.74162	0.03312		224959_at	solute carrier family 26	10.5663	0.000999851
					231734_at	retinol binding protein 2	122.319	0.00144608
					EGF-like
					Probe set ID	Gene ID	Fold Difference	P value
					1562226_at	hypothetical protein FLJ14712	7.56179	0.00289072
					204673_at	mucin 2	8.07458	0.0529745
					206000_at	meprin A, alpha	3.428	0.05294
					213808_at	ADAM23	7.53885	0.00263453
					214898_x_at	mucin 3B	2.51	0.015041
					207251_at	meprin A, beta	24.8077	0.000666791
					Extracellular Matrix
					Probe set ID	Gene ID	Fold Difference	P value
					213808_at	ADAM23	7.53885	0.00263453
					212254_s_at	dystonin	7.29406	0.000172043
					204673_at	mucin 2	8.07458	0.0529745
					214898_x_at	mucin 3B	2.51	0.015041
					219796_s_at	mucin and cadherin-like	16.4067	0.0103429
					205190_at	plastin 1	5.06014	0.0231909
					200635_s_at	PTPRF	2.93752	0.0564047
